# Supplementary material for: Acidotolerant soil nitrite oxidizer “Candidatus Nitrobacter laanbroekii” NHB1 alleviates constraints on growth of acidophilic soil ammonia oxidizers
Source: ISME Commun. 2025 Dec 23;6(1):ycaf244. doi: 10.1093/ismeco/ycaf244 (PMC12815253; doi:10.1093/ismeco/ycaf244)
Supplement: Bachtsevani_Hink_et_al_Supplementary_Tables_ycaf244 [file bachtsevani_hink_et_al_supplementary_tables_ycaf244.xlsx]

## Sheet: Table S1
Table S1. Genes encoding for main metabolic pathways of Ca. Nitrobacter laanbroekii NHB1 and % identity of inferred protein sequences with those of Nitrobacter hamburgensis X14.
Nitrite metabolism genes	Ca. N. laanbroekii NHB1 gene	N. hamburgensis X14 gene	% protein sequencing identity
nxrA1: nitrite oxidoreductase, alpha subunit	WP_335579839.1	Nham_3449	96.3
nxrA	WP_335577453.1	Nham_2961	96.7
nxrA	WP_335577924.1	Nham_0951	94.9
nxrB: nitrite oxidoreductase, beta subunit	WP_335579841.1	Nham_3447	98.1
nxrB: nitrite oxidoreductase, beta subunit	WP_335579942.1	Nham_3289	98.1			1			Assimilatory nitrogen metabolism
nxrC: nitrite oxidoreductase, gamma subunit	WP_335579843.1	Nham_3445	97.8
nxrD: nitrite oxidoreductase, delta subunit	WP_335579842.1	Nham_3446	87
nxrX: nitrite oxidoreductase, subunit X	WP_335579840.1	Nham_3448	93
Hypothetical protein	WP_335579837.1	Nham_3451	96.4
Cytochrome c, class I	WP_335579838.1	Nham_3450	89.9
Cytochrome c biogenesis factor	WP_335579945.1	Nham_3285	93.1
Cytochrome c, class I	WP_335579947.1	Nham_3283	92
Cytochrome c, class IC	WP_335579948.1	Nham_3282	96.6
TDT family transport protein	WP_335579845.1	Nham_3443	97.2
narK: nitrite/nitrate major facilitator superfamily transporter	WP_335579844.1	Nham_3444	98.1
nsrR: transcriptional regulator, BadM/Rrf2 family	WP_335580298.1	Nham_3286	97.9
nirD: nitrite reductase NAD(P)H large subunit	WP_335578398.1	Nham_2964	49.5
ammonia permeases	WP_335579491.1	Nham_0084	95.5
Sulfur metabolism genes
soxXYZA_B	WP_335579631.1	Nham_3675	93.3
soxXYZA_B	WP_335579632.1	Nham_3674	96.1
soxXYZA_B	WP_335579633.1	Nham_3672	89.8
soxXYZA_B	WP_335579634.1	Nham_3671	95
soxXYZA_B	WP_335580269.1	Nham_3676	92.7
soxXYZA_B	WP_335580270.1	Nham_3673	95.8
Carbon metabolism genes
coxL/cutL	WP_335577772.1	Nham_1307	93.7
coxL/cutL	WP_335578611.1	Nham_1454	97.2
coxL/cutL	WP_335580221.1	Nham_1041	95.6
coxS/cutS	WP_335577853.1	Nham_2607	97.5
coxS/cutS	WP_335578612.1	Nham_1453	83.2
coxS/cutS	WP_335578962.1	Nham_1039	95.8
coxM/cutM	WP_335577854.1	Nham_2606	96.3
coxM/cutM	WP_335578610.1	Nham_1455	91.7
coxM/cutM	WP_335578963.1	Nham_1040	86.7
coxG	WP_335577852.1	Nham_2608	96.6
coxE	WP_335577856.1	Nham_2604	93.2
coxF	WP_335577857.1	Nham_2603	96.3
coxF	WP_335577858.1	Nham_2602	99.1
ATPase	WP_335577855.1	Nham_2605	95.7
mobA-like	WP_335577859.1	Nham_2601	96.8
RuBisCO	WP_335579776.1	Nham_3754	93.6
RuBisCO	WP_335579777.1	Nham_3753	95.2
RuBisCO	WP_335579778.1	Nham_3752	98.1
RuBisCO	WP_335579878.1	Nham_4332	98.7
RuBisCO	WP_335579879.1	Nham_4333	98.1
formate dehydrogenase (FDH), the TorD chaperone, and enzymes for biosynthesis of the molybdopterin cofactor.	WP_335580020.1	Nham_3133	90.9
RuBisCO	WP_335580409.1	Nham_3751	96.3
RuBisCO	WP_335580410.1	Nham_3750	91.5
C1 carbon metabolism	WP_335580410.1	Nham_4050	91.5
RuBisCO	WP_335580411.1	Nham_3749	92.8
PII-like regulatory protein	WP_335579876.1	Nham_4324	95.4
PII-like regulatory protein	WP_335580407.1	Nham_4330	93.5

## Sheet: Table S2
Table S2. Proportion of 16S rRNA gene ASVs identical to Ca. N. laanbroekii found in various soil samples amplified using primers F515/R806. Samples were retrieved from a multi-habitat microbial community meta-analysis performed by Thompson et al., 2017 (doi.org/10.1038/nature24621).
SRA accession: study	SRA accession: sample	Total sequence number	NHB1 ASV sequences	Relative abundance (%)	Study	Study reference
ERP016586	ERR1546699	165598	0	0	Metagenomic and metaproteomic analysis of hydrocarbon-contaminated Antarctic soils	doi.org/10.1111/gbi.12472
ERP016586	ERR1546694	177609	3	0.0016891	Metagenomic and metaproteomic analysis of hydrocarbon-contaminated Antarctic soils	doi.org/10.1111/gbi.12472
ERP016586	ERR1546697	229913	7	0.00304463	Metagenomic and metaproteomic analysis of hydrocarbon-contaminated Antarctic soils	doi.org/10.1111/gbi.12472
ERP016586	ERR1546687	586580	52	0.00886495	Metagenomic and metaproteomic analysis of hydrocarbon-contaminated Antarctic soils	doi.org/10.1111/gbi.12472
ERP016586	ERR1546691	204734	152	0.0742427	Metagenomic and metaproteomic analysis of hydrocarbon-contaminated Antarctic soils	doi.org/10.1111/gbi.12472
ERP016926	ERR1593453	92088	852	0.925202	Chu Changbai mountain soil	doi.org/10.1016/j.soilbio.2012.07.013
ERP016926	ERR1593470	79115	911	1.15149	Chu Changbai mountain soil	doi.org/10.1016/j.soilbio.2012.07.013
ERP016926	ERR1593467	91460	1088	1.18959	Chu Changbai mountain soil	doi.org/10.1016/j.soilbio.2012.07.013
ERP016926	ERR1593452	77601	934	1.20359	Chu Changbai mountain soil	doi.org/10.1016/j.soilbio.2012.07.013
ERP016926	ERR1593451	86660	1073	1.23817	Chu Changbai mountain soil	doi.org/10.1016/j.soilbio.2012.07.013
ERP016926	ERR1593461	100275	1394	1.39018	Chu Changbai mountain soil	doi.org/10.1016/j.soilbio.2012.07.013
ERP016926	ERR1593463	84645	1244	1.46967	Chu Changbai mountain soil	doi.org/10.1016/j.soilbio.2012.07.013
ERP016926	ERR1593464	68011	1104	1.62327	Chu Changbai mountain soil	doi.org/10.1016/j.soilbio.2012.07.013
ERP016926	ERR1593468	100001	1647	1.64698	Chu Changbai mountain soil	doi.org/10.1016/j.soilbio.2012.07.013
ERP016926	ERR1593462	81913	1364	1.66518	Chu Changbai mountain soil	doi.org/10.1016/j.soilbio.2012.07.013
ERP016926	ERR1593455	86961	1573	1.80886	Chu Changbai mountain soil	doi.org/10.1016/j.soilbio.2012.07.013
ERP016926	ERR1593450	105285	2003	1.90246	Chu Changbai mountain soil	doi.org/10.1016/j.soilbio.2012.07.013
ERP016926	ERR1593449	94480	1804	1.9094	Chu Changbai mountain soil	doi.org/10.1016/j.soilbio.2012.07.013
ERP016926	ERR1593465	87681	1691	1.92858	Chu Changbai mountain soil	doi.org/10.1016/j.soilbio.2012.07.013
ERP016926	ERR1593469	106379	2191	2.05962	Chu Changbai mountain soil	doi.org/10.1016/j.soilbio.2012.07.013
ERP016926	ERR1593457	82666	1753	2.12058	Chu Changbai mountain soil	doi.org/10.1016/j.soilbio.2012.07.013
ERP016926	ERR1593466	70970	1671	2.35452	Chu Changbai mountain soil	doi.org/10.1016/j.soilbio.2012.07.013
ERP016926	ERR1593454	77898	2118	2.71894	Chu Changbai mountain soil	doi.org/10.1016/j.soilbio.2012.07.013
ERP016926	ERR1593458	88261	2548	2.88689	Chu Changbai mountain soil	doi.org/10.1016/j.soilbio.2012.07.013
ERP016926	ERR1593456	98205	2903	2.95606	Chu Changbai mountain soil	doi.org/10.1016/j.soilbio.2012.07.013
ERP016926	ERR1593460	79369	2375	2.99235	Chu Changbai mountain soil	doi.org/10.1016/j.soilbio.2012.07.013
ERP016926	ERR1593459	84441	2648	3.13592	Chu Changbai mountain soil	doi.org/10.1016/j.soilbio.2012.07.013
ERP020023	ERR1742404	285468	42	0.0147127	Canadian MetaMicroBiome Initiative samples	doi.org/10.4056/sigs.1974654
ERP020023	ERR1742397	828660	616	0.0743369	Canadian MetaMicroBiome Initiative samples	doi.org/10.4056/sigs.1974654
ERP020023	ERR1742398	254667	226	0.0887433	Canadian MetaMicroBiome Initiative samples	doi.org/10.4056/sigs.1974654
ERP020023	ERR1742399	145592	190	0.130502	Canadian MetaMicroBiome Initiative samples	doi.org/10.4056/sigs.1974654
ERP020023	ERR1742400	177540	290	0.163343	Canadian MetaMicroBiome Initiative samples	doi.org/10.4056/sigs.1974654
ERP020023	ERR1742406	160362	291	0.181464	Canadian MetaMicroBiome Initiative samples	doi.org/10.4056/sigs.1974654
ERP020023	ERR1742409	111268	298	0.267822	Canadian MetaMicroBiome Initiative samples	doi.org/10.4056/sigs.1974654
ERP020023	ERR1742403	210326	1600	0.760724	Canadian MetaMicroBiome Initiative samples	doi.org/10.4056/sigs.1974654
ERP020023	ERR1742405	191172	1577	0.824912	Canadian MetaMicroBiome Initiative samples	doi.org/10.4056/sigs.1974654
ERP020023	ERR1742401	270786	3549	1.31063	Canadian MetaMicroBiome Initiative samples	doi.org/10.4056/sigs.1974654
ERP020023	ERR1742407	192532	2657	1.38003	Canadian MetaMicroBiome Initiative samples	doi.org/10.4056/sigs.1974654
ERP020539	ERR1755758	88117	406	0.460751	Exploring links between pH and bacterial community composition in soils from the Craibstone Experimental Farm	doi.org/10.1111/1574-6941.12231
ERP020539	ERR1755765	121806	1191	0.977784	Exploring links between pH and bacterial community composition in soils from the Craibstone Experimental Farm	doi.org/10.1111/1574-6941.12231
ERP020539	ERR1755762	136371	1352	0.991413	Exploring links between pH and bacterial community composition in soils from the Craibstone Experimental Farm	doi.org/10.1111/1574-6941.12231
ERP020539	ERR1755766	83186	855	1.02782	Exploring links between pH and bacterial community composition in soils from the Craibstone Experimental Farm	doi.org/10.1111/1574-6941.12231
ERP020539	ERR1755764	107705	1193	1.10766	Exploring links between pH and bacterial community composition in soils from the Craibstone Experimental Farm	doi.org/10.1111/1574-6941.12231
ERP020539	ERR1755761	130918	1511	1.15416	Exploring links between pH and bacterial community composition in soils from the Craibstone Experimental Farm	doi.org/10.1111/1574-6941.12231
ERP020539	ERR1755763	117511	1427	1.21435	Exploring links between pH and bacterial community composition in soils from the Craibstone Experimental Farm	doi.org/10.1111/1574-6941.12231
ERP020539	ERR1755759	144137	1806	1.25297	Exploring links between pH and bacterial community composition in soils from the Craibstone Experimental Farm	doi.org/10.1111/1574-6941.12231
ERP020539	ERR1755757	129531	1853	1.43055	Exploring links between pH and bacterial community composition in soils from the Craibstone Experimental Farm	doi.org/10.1111/1574-6941.12231
ERP020539	ERR1755753	140286	2168	1.54541	Exploring links between pH and bacterial community composition in soils from the Craibstone Experimental Farm	doi.org/10.1111/1574-6941.12231
ERP020539	ERR1755755	130576	2149	1.64578	Exploring links between pH and bacterial community composition in soils from the Craibstone Experimental Farm	doi.org/10.1111/1574-6941.12231
ERP020539	ERR1755756	112140	1920	1.71215	Exploring links between pH and bacterial community composition in soils from the Craibstone Experimental Farm	doi.org/10.1111/1574-6941.12231
ERP020539	ERR1755754	136940	2678	1.9556	Exploring links between pH and bacterial community composition in soils from the Craibstone Experimental Farm	doi.org/10.1111/1574-6941.12231
ERP020539	ERR1755760	111104	2188	1.96933	Exploring links between pH and bacterial community composition in soils from the Craibstone Experimental Farm	doi.org/10.1111/1574-6941.12231
ERP021540	ERR1844305	28919	0	0	Agricultural intensification and the functional capacity of soil microbes on smallholder African farms (Kakamenga, Kenya)	doi.org/10.1111/1365-2664.12416
ERP021540	ERR1844306	21892	0	0	Agricultural intensification and the functional capacity of soil microbes on smallholder African farms (Kakamenga, Kenya)	doi.org/10.1111/1365-2664.12416
ERP021540	ERR1844307	17724	0	0	Agricultural intensification and the functional capacity of soil microbes on smallholder African farms (Kakamenga, Kenya)	doi.org/10.1111/1365-2664.12416
ERP021540	ERR1844308	23640	0	0	Agricultural intensification and the functional capacity of soil microbes on smallholder African farms (Kakamenga, Kenya)	doi.org/10.1111/1365-2664.12416
ERP021540	ERR1844310	15571	0	0	Agricultural intensification and the functional capacity of soil microbes on smallholder African farms (Kakamenga, Kenya)	doi.org/10.1111/1365-2664.12416
ERP021540	ERR1844311	16980	0	0	Agricultural intensification and the functional capacity of soil microbes on smallholder African farms (Kakamenga, Kenya)	doi.org/10.1111/1365-2664.12416
ERP021540	ERR1844312	20655	0	0	Agricultural intensification and the functional capacity of soil microbes on smallholder African farms (Kakamenga, Kenya)	doi.org/10.1111/1365-2664.12416
ERP021540	ERR1844313	20437	0	0	Agricultural intensification and the functional capacity of soil microbes on smallholder African farms (Kakamenga, Kenya)	doi.org/10.1111/1365-2664.12416
ERP021540	ERR1844315	21875	0	0	Agricultural intensification and the functional capacity of soil microbes on smallholder African farms (Kakamenga, Kenya)	doi.org/10.1111/1365-2664.12416
ERP021540	ERR1844316	27128	0	0	Agricultural intensification and the functional capacity of soil microbes on smallholder African farms (Kakamenga, Kenya)	doi.org/10.1111/1365-2664.12416
ERP021540	ERR1844317	15233	0	0	Agricultural intensification and the functional capacity of soil microbes on smallholder African farms (Kakamenga, Kenya)	doi.org/10.1111/1365-2664.12416
ERP021540	ERR1844318	24406	0	0	Agricultural intensification and the functional capacity of soil microbes on smallholder African farms (Kakamenga, Kenya)	doi.org/10.1111/1365-2664.12416
ERP021540	ERR1844319	28678	0	0	Agricultural intensification and the functional capacity of soil microbes on smallholder African farms (Kakamenga, Kenya)	doi.org/10.1111/1365-2664.12416
ERP021540	ERR1844320	24529	0	0	Agricultural intensification and the functional capacity of soil microbes on smallholder African farms (Kakamenga, Kenya)	doi.org/10.1111/1365-2664.12416
ERP021540	ERR1844321	14273	0	0	Agricultural intensification and the functional capacity of soil microbes on smallholder African farms (Kakamenga, Kenya)	doi.org/10.1111/1365-2664.12416
ERP021540	ERR1844322	21237	0	0	Agricultural intensification and the functional capacity of soil microbes on smallholder African farms (Kakamenga, Kenya)	doi.org/10.1111/1365-2664.12416
ERP021540	ERR1844323	19539	0	0	Agricultural intensification and the functional capacity of soil microbes on smallholder African farms (Kakamenga, Kenya)	doi.org/10.1111/1365-2664.12416
ERP021540	ERR1844324	22987	0	0	Agricultural intensification and the functional capacity of soil microbes on smallholder African farms (Kakamenga, Kenya)	doi.org/10.1111/1365-2664.12416
ERP021540	ERR1844325	22934	0	0	Agricultural intensification and the functional capacity of soil microbes on smallholder African farms (Kakamenga, Kenya)	doi.org/10.1111/1365-2664.12416
ERP021540	ERR1844326	22037	0	0	Agricultural intensification and the functional capacity of soil microbes on smallholder African farms (Kakamenga, Kenya)	doi.org/10.1111/1365-2664.12416
ERP021540	ERR1844327	21271	0	0	Agricultural intensification and the functional capacity of soil microbes on smallholder African farms (Kakamenga, Kenya)	doi.org/10.1111/1365-2664.12416
ERP021540	ERR1844328	21065	0	0	Agricultural intensification and the functional capacity of soil microbes on smallholder African farms (Kakamenga, Kenya)	doi.org/10.1111/1365-2664.12416
ERP021540	ERR1844329	23113	0	0	Agricultural intensification and the functional capacity of soil microbes on smallholder African farms (Kakamenga, Kenya)	doi.org/10.1111/1365-2664.12416
ERP021540	ERR1844330	23031	0	0	Agricultural intensification and the functional capacity of soil microbes on smallholder African farms (Kakamenga, Kenya)	doi.org/10.1111/1365-2664.12416
ERP021540	ERR1844331	26995	0	0	Agricultural intensification and the functional capacity of soil microbes on smallholder African farms (Kakamenga, Kenya)	doi.org/10.1111/1365-2664.12416
ERP021540	ERR1844332	24270	0	0	Agricultural intensification and the functional capacity of soil microbes on smallholder African farms (Kakamenga, Kenya)	doi.org/10.1111/1365-2664.12416
ERP021540	ERR1844333	12423	0	0	Agricultural intensification and the functional capacity of soil microbes on smallholder African farms (Kakamenga, Kenya)	doi.org/10.1111/1365-2664.12416
ERP021540	ERR1844334	18859	0	0	Agricultural intensification and the functional capacity of soil microbes on smallholder African farms (Kakamenga, Kenya)	doi.org/10.1111/1365-2664.12416
ERP021540	ERR1844335	19390	0	0	Agricultural intensification and the functional capacity of soil microbes on smallholder African farms (Kakamenga, Kenya)	doi.org/10.1111/1365-2664.12416
ERP021540	ERR1844336	21376	0	0	Agricultural intensification and the functional capacity of soil microbes on smallholder African farms (Kakamenga, Kenya)	doi.org/10.1111/1365-2664.12416
ERP021540	ERR1844337	22544	0	0	Agricultural intensification and the functional capacity of soil microbes on smallholder African farms (Kakamenga, Kenya)	doi.org/10.1111/1365-2664.12416
ERP021540	ERR1844338	20180	0	0	Agricultural intensification and the functional capacity of soil microbes on smallholder African farms (Kakamenga, Kenya)	doi.org/10.1111/1365-2664.12416
ERP021540	ERR1844341	24387	0	0	Agricultural intensification and the functional capacity of soil microbes on smallholder African farms (Kakamenga, Kenya)	doi.org/10.1111/1365-2664.12416
ERP021540	ERR1844342	28503	0	0	Agricultural intensification and the functional capacity of soil microbes on smallholder African farms (Kakamenga, Kenya)	doi.org/10.1111/1365-2664.12416
ERP021540	ERR1844343	27351	0	0	Agricultural intensification and the functional capacity of soil microbes on smallholder African farms (Kakamenga, Kenya)	doi.org/10.1111/1365-2664.12416
ERP021540	ERR1844344	27659	0	0	Agricultural intensification and the functional capacity of soil microbes on smallholder African farms (Kakamenga, Kenya)	doi.org/10.1111/1365-2664.12416
ERP021540	ERR1844345	41099	0	0	Agricultural intensification and the functional capacity of soil microbes on smallholder African farms (Kakamenga, Kenya)	doi.org/10.1111/1365-2664.12416
ERP021540	ERR1844346	43062	0	0	Agricultural intensification and the functional capacity of soil microbes on smallholder African farms (Kakamenga, Kenya)	doi.org/10.1111/1365-2664.12416
ERP021540	ERR1844347	52901	0	0	Agricultural intensification and the functional capacity of soil microbes on smallholder African farms (Kakamenga, Kenya)	doi.org/10.1111/1365-2664.12416
ERP021540	ERR1844348	38502	0	0	Agricultural intensification and the functional capacity of soil microbes on smallholder African farms (Kakamenga, Kenya)	doi.org/10.1111/1365-2664.12416
ERP021540	ERR1844349	52638	0	0	Agricultural intensification and the functional capacity of soil microbes on smallholder African farms (Kakamenga, Kenya)	doi.org/10.1111/1365-2664.12416
ERP021540	ERR1844350	40523	0	0	Agricultural intensification and the functional capacity of soil microbes on smallholder African farms (Kakamenga, Kenya)	doi.org/10.1111/1365-2664.12416
ERP021540	ERR1844351	39792	0	0	Agricultural intensification and the functional capacity of soil microbes on smallholder African farms (Kakamenga, Kenya)	doi.org/10.1111/1365-2664.12416
ERP021540	ERR1844352	42198	0	0	Agricultural intensification and the functional capacity of soil microbes on smallholder African farms (Kakamenga, Kenya)	doi.org/10.1111/1365-2664.12416
ERP021540	ERR1844353	42634	0	0	Agricultural intensification and the functional capacity of soil microbes on smallholder African farms (Kakamenga, Kenya)	doi.org/10.1111/1365-2664.12416
ERP021540	ERR1844354	45935	0	0	Agricultural intensification and the functional capacity of soil microbes on smallholder African farms (Kakamenga, Kenya)	doi.org/10.1111/1365-2664.12416
ERP021540	ERR1844355	40940	0	0	Agricultural intensification and the functional capacity of soil microbes on smallholder African farms (Kakamenga, Kenya)	doi.org/10.1111/1365-2664.12416
ERP021540	ERR1844356	39504	0	0	Agricultural intensification and the functional capacity of soil microbes on smallholder African farms (Kakamenga, Kenya)	doi.org/10.1111/1365-2664.12416
ERP021540	ERR1844357	77080	0	0	Agricultural intensification and the functional capacity of soil microbes on smallholder African farms (Kakamenga, Kenya)	doi.org/10.1111/1365-2664.12416
ERP021540	ERR1844358	40739	0	0	Agricultural intensification and the functional capacity of soil microbes on smallholder African farms (Kakamenga, Kenya)	doi.org/10.1111/1365-2664.12416
ERP021540	ERR1844359	38839	0	0	Agricultural intensification and the functional capacity of soil microbes on smallholder African farms (Kakamenga, Kenya)	doi.org/10.1111/1365-2664.12416
ERP021540	ERR1844360	33692	0	0	Agricultural intensification and the functional capacity of soil microbes on smallholder African farms (Kakamenga, Kenya)	doi.org/10.1111/1365-2664.12416
ERP021540	ERR1844361	40644	0	0	Agricultural intensification and the functional capacity of soil microbes on smallholder African farms (Kakamenga, Kenya)	doi.org/10.1111/1365-2664.12416
ERP021540	ERR1844362	36371	0	0	Agricultural intensification and the functional capacity of soil microbes on smallholder African farms (Kakamenga, Kenya)	doi.org/10.1111/1365-2664.12416
ERP021540	ERR1844364	40174	0	0	Agricultural intensification and the functional capacity of soil microbes on smallholder African farms (Kakamenga, Kenya)	doi.org/10.1111/1365-2664.12416
ERP021540	ERR1844365	39455	0	0	Agricultural intensification and the functional capacity of soil microbes on smallholder African farms (Kakamenga, Kenya)	doi.org/10.1111/1365-2664.12416
ERP021540	ERR1844366	32299	0	0	Agricultural intensification and the functional capacity of soil microbes on smallholder African farms (Kakamenga, Kenya)	doi.org/10.1111/1365-2664.12416
ERP021540	ERR1844368	31551	0	0	Agricultural intensification and the functional capacity of soil microbes on smallholder African farms (Kakamenga, Kenya)	doi.org/10.1111/1365-2664.12416
ERP021540	ERR1844370	27096	0	0	Agricultural intensification and the functional capacity of soil microbes on smallholder African farms (Kakamenga, Kenya)	doi.org/10.1111/1365-2664.12416
ERP021540	ERR1844372	35067	0	0	Agricultural intensification and the functional capacity of soil microbes on smallholder African farms (Kakamenga, Kenya)	doi.org/10.1111/1365-2664.12416
ERP021540	ERR1844373	35790	0	0	Agricultural intensification and the functional capacity of soil microbes on smallholder African farms (Kakamenga, Kenya)	doi.org/10.1111/1365-2664.12416
ERP021540	ERR1844374	39383	0	0	Agricultural intensification and the functional capacity of soil microbes on smallholder African farms (Kakamenga, Kenya)	doi.org/10.1111/1365-2664.12416
ERP021540	ERR1844376	36503	0	0	Agricultural intensification and the functional capacity of soil microbes on smallholder African farms (Kakamenga, Kenya)	doi.org/10.1111/1365-2664.12416
ERP021540	ERR1844377	47833	0	0	Agricultural intensification and the functional capacity of soil microbes on smallholder African farms (Kakamenga, Kenya)	doi.org/10.1111/1365-2664.12416
ERP021540	ERR1844378	42165	0	0	Agricultural intensification and the functional capacity of soil microbes on smallholder African farms (Kakamenga, Kenya)	doi.org/10.1111/1365-2664.12416
ERP021540	ERR1844379	51865	0	0	Agricultural intensification and the functional capacity of soil microbes on smallholder African farms (Kakamenga, Kenya)	doi.org/10.1111/1365-2664.12416
ERP021540	ERR1844380	40070	0	0	Agricultural intensification and the functional capacity of soil microbes on smallholder African farms (Kakamenga, Kenya)	doi.org/10.1111/1365-2664.12416
ERP021540	ERR1844381	11105	0	0	Agricultural intensification and the functional capacity of soil microbes on smallholder African farms (Kakamenga, Kenya)	doi.org/10.1111/1365-2664.12416
ERP021540	ERR1844382	29602	0	0	Agricultural intensification and the functional capacity of soil microbes on smallholder African farms (Kakamenga, Kenya)	doi.org/10.1111/1365-2664.12416
ERP021540	ERR1844375	43171	1	0.00231637	Agricultural intensification and the functional capacity of soil microbes on smallholder African farms (Kakamenga, Kenya)	doi.org/10.1111/1365-2664.12416
ERP021542	ERR1844418	22169	0	0	Responses of soil fungi to logging and oil palm agriculture in southeast asian tropical forests	doi.org/10.1007/s00248-014-0468-4
ERP021542	ERR1844419	15763	0	0	Responses of soil fungi to logging and oil palm agriculture in southeast asian tropical forests	doi.org/10.1007/s00248-014-0468-4
ERP021542	ERR1844420	50645	0	0	Responses of soil fungi to logging and oil palm agriculture in southeast asian tropical forests	doi.org/10.1007/s00248-014-0468-4
ERP021542	ERR1844421	31982	0	0	Responses of soil fungi to logging and oil palm agriculture in southeast asian tropical forests	doi.org/10.1007/s00248-014-0468-4
ERP021542	ERR1844422	26616	0	0	Responses of soil fungi to logging and oil palm agriculture in southeast asian tropical forests	doi.org/10.1007/s00248-014-0468-4
ERP021542	ERR1844423	26836	0	0	Responses of soil fungi to logging and oil palm agriculture in southeast asian tropical forests	doi.org/10.1007/s00248-014-0468-4
ERP021542	ERR1844424	37222	0	0	Responses of soil fungi to logging and oil palm agriculture in southeast asian tropical forests	doi.org/10.1007/s00248-014-0468-4
ERP021542	ERR1844425	44424	0	0	Responses of soil fungi to logging and oil palm agriculture in southeast asian tropical forests	doi.org/10.1007/s00248-014-0468-4
ERP021542	ERR1844427	31934	0	0	Responses of soil fungi to logging and oil palm agriculture in southeast asian tropical forests	doi.org/10.1007/s00248-014-0468-4
ERP021542	ERR1844429	35755	0	0	Responses of soil fungi to logging and oil palm agriculture in southeast asian tropical forests	doi.org/10.1007/s00248-014-0468-4
ERP021542	ERR1844430	25035	0	0	Responses of soil fungi to logging and oil palm agriculture in southeast asian tropical forests	doi.org/10.1007/s00248-014-0468-4
ERP021542	ERR1844431	10402	0	0	Responses of soil fungi to logging and oil palm agriculture in southeast asian tropical forests	doi.org/10.1007/s00248-014-0468-4
ERP021542	ERR1844432	32780	0	0	Responses of soil fungi to logging and oil palm agriculture in southeast asian tropical forests	doi.org/10.1007/s00248-014-0468-4
ERP021542	ERR1844434	33458	0	0	Responses of soil fungi to logging and oil palm agriculture in southeast asian tropical forests	doi.org/10.1007/s00248-014-0468-4
ERP021542	ERR1844435	33672	0	0	Responses of soil fungi to logging and oil palm agriculture in southeast asian tropical forests	doi.org/10.1007/s00248-014-0468-4
ERP021542	ERR1844436	31052	0	0	Responses of soil fungi to logging and oil palm agriculture in southeast asian tropical forests	doi.org/10.1007/s00248-014-0468-4
ERP021542	ERR1844437	34115	0	0	Responses of soil fungi to logging and oil palm agriculture in southeast asian tropical forests	doi.org/10.1007/s00248-014-0468-4
ERP021542	ERR1844438	23593	0	0	Responses of soil fungi to logging and oil palm agriculture in southeast asian tropical forests	doi.org/10.1007/s00248-014-0468-4
ERP021542	ERR1844439	40648	0	0	Responses of soil fungi to logging and oil palm agriculture in southeast asian tropical forests	doi.org/10.1007/s00248-014-0468-4
ERP021542	ERR1844440	42829	0	0	Responses of soil fungi to logging and oil palm agriculture in southeast asian tropical forests	doi.org/10.1007/s00248-014-0468-4
ERP021542	ERR1844441	36457	0	0	Responses of soil fungi to logging and oil palm agriculture in southeast asian tropical forests	doi.org/10.1007/s00248-014-0468-4
ERP021542	ERR1844442	35793	0	0	Responses of soil fungi to logging and oil palm agriculture in southeast asian tropical forests	doi.org/10.1007/s00248-014-0468-4
ERP021542	ERR1844443	36717	0	0	Responses of soil fungi to logging and oil palm agriculture in southeast asian tropical forests	doi.org/10.1007/s00248-014-0468-4
